# Supplementary material for: ﻿Two new species of Curvianchoratus (Monogenoidea, Dactylogyridae) parasitizing Psectrogasteramazonica (Characiformes, Curimatidae) and a new record for Curvianchoratussingularis in the Tocantins River, Maranhão, Brazil
Source: Zookeys. 2023 Jul 25;1172:101–16. doi: 10.3897/zookeys.1172.105500 (PMC10394507; doi:10.3897/zookeys.1172.105500)
Supplement: XML Treatment for Curvianchoratus [file zookeys.1172.105500-treatment1.xml]

<!DOCTYPE tp:taxon-treatment
  PUBLIC "-//TaxonX//DTD Taxonomic Treatment Publishing DTD v0 20100105//EN" "tax-treatment-NSO.dtd">
<tp:taxon-treatment xmlns:tp="http://www.plazi.org/taxpub"><tp:treatment-meta><kwd-group><label>Taxon classification</label><kwd>
                  <named-content content-type="kingdom">Animalia</named-content>
                </kwd><kwd>
                  <named-content content-type="order">Dactylogyridea</named-content>
                </kwd><kwd>
                  <named-content content-type="family">Dactylogyridae</named-content>
                </kwd></kwd-group><mixed-citation publication-type="journal"><person-group><name><surname>Bezerra</surname><given-names>Carine Almeida Miranda</given-names></name><name><surname>Cohen</surname><given-names>Simone Chinicz</given-names></name><name><surname>de Meneses</surname><given-names>Yuri Costa</given-names></name><name><surname>Neres</surname><given-names>Helyab Gabriel Chaves</given-names></name><name><surname>Viana</surname><given-names>Diego Carvalho</given-names></name><name><surname>Justo</surname><given-names>Marcia Cristina Nascimento</given-names></name></person-group><article-title>﻿Two new species of <italic><tp:taxon-name><tp:taxon-name-part taxon-name-part-type="genus" reg="Curvianchoratus">Curvianchoratus</tp:taxon-name-part></tp:taxon-name></italic> (<tp:taxon-name><tp:taxon-name-part taxon-name-part-type="class">Monogenoidea</tp:taxon-name-part></tp:taxon-name>, <tp:taxon-name><tp:taxon-name-part taxon-name-part-type="family">Dactylogyridae</tp:taxon-name-part></tp:taxon-name>) parasitizing <italic><tp:taxon-name><tp:taxon-name-part taxon-name-part-type="genus" reg="Psectrogaster">Psectrogaster</tp:taxon-name-part><tp:taxon-name-part taxon-name-part-type="species" reg="amazonica">amazonica</tp:taxon-name-part></tp:taxon-name></italic> (<tp:taxon-name><tp:taxon-name-part taxon-name-part-type="order">Characiformes</tp:taxon-name-part></tp:taxon-name>, <tp:taxon-name><tp:taxon-name-part taxon-name-part-type="family">Curimatidae</tp:taxon-name-part></tp:taxon-name>) and a new record for <italic><tp:taxon-name><tp:taxon-name-part taxon-name-part-type="genus" reg="Curvianchoratus">Curvianchoratus</tp:taxon-name-part><tp:taxon-name-part taxon-name-part-type="species" reg="singularis">singularis</tp:taxon-name-part></tp:taxon-name></italic> in the Tocantins River, Maranhão, Brazil</article-title><source>Zookeys</source><day>25</day><month>07</month><year>2023</year><volume>1172</volume><fpage>101</fpage><lpage>116</lpage><pub-id pub-id-type="doi">10.3897/zookeys.1172.105500</pub-id></mixed-citation></tp:treatment-meta><tp:nomenclature><label>﻿</label><tp:taxon-name>
                <object-id xmlns:xlink="http://www.w3.org/1999/xlink" content-type="arpha" xlink:type="simple">AB8559A8-FE4F-593E-96B5-8E21C12ED6B0</object-id>
                <tp:taxon-name-part taxon-name-part-type="genus" reg="Curvianchoratus">Curvianchoratus</tp:taxon-name-part>
              </tp:taxon-name><tp:taxon-authority>Hanek, Molnár &amp; Fernando, 1974</tp:taxon-authority></tp:nomenclature><tp:treatment-sec sec-type="Emended diagnosis" id="SECID0EIGAG"><title>Emended diagnosis.</title><p>Tegument smooth, thin. Body elongated; divisible into cephalic area, trunk, peduncle, and haptor. Terminal and lateral cephalic lobes developed or not; head organs and cephalic glands present. Eyespots present or absent. Mouth subterminal, midventral, prepharyngeal. Pharynx muscular; esophagus short. Intestinal caeca two, not presenting diverticula. Common genital pore midventral near the level of intestinal bifurcation. Gonads intercaecal, overlapping or not; testis dorsal to germarium. Seminal vesicle large, dilated portion of vas deferens; prostatic reservoir single. Copulatory complex comprising male copulatory organ (<abbrev xmlns:xlink="http://www.w3.org/1999/xlink" xlink:title="male copulatory organ" id="ABBRID0EOGAG" xlink:type="simple">MCO</abbrev>) and accessory piece; <abbrev xmlns:xlink="http://www.w3.org/1999/xlink" xlink:title="male copulatory organ" id="ABBRID0ESGAG" xlink:type="simple">MCO</abbrev> consisting of sclerotized coiled tube with counterclockwise rings, which make a short turn on itself near the base; cirrus and accessory piece articulated basally. Accessory piece with bifurcated distal portion, pincer-shaped. Ovary pretesticular. Vagina medial or sinistral. Vitellaria well developed, coextensive with intestinal ceca, absent from regions of other reproductive organs. Peduncle short, haptor subquadrate. Ventral bar present or absent. Dorsal bar absent. Ventral anchor of dactylogyrid type. Dorsal anchor modified, composed by two subunits, dorsal-median and dorsal, forming a full circle, the shaft of the dorsal subunit passes over the superficial root of the dorsal-median subunit anchor. Hooks 14; 5 pairs ventral, 2 pairs dorsal, with inflated base and slender shank. Parasites of curimatid fishes.</p></tp:treatment-sec><tp:treatment-sec sec-type="remarks" id="SECID0EWGAG"><title>Remarks.</title><p><italic><tp:taxon-name><tp:taxon-name-part taxon-name-part-type="genus" reg="Curvianchoratus">Curvianchoratus</tp:taxon-name-part></tp:taxon-name></italic> was proposed to accommodate <italic><tp:taxon-name><tp:taxon-name-part taxon-name-part-type="genus" reg="Curvianchoratus">Curvianchoratus</tp:taxon-name-part><tp:taxon-name-part taxon-name-part-type="species" reg="hexacleidus">hexacleidus</tp:taxon-name-part></tp:taxon-name></italic> Hanek, Molnár &amp; Fernando, 1974, a parasite of the characiform <italic><tp:taxon-name><tp:taxon-name-part taxon-name-part-type="genus" reg="Steindachnerina">S.</tp:taxon-name-part><tp:taxon-name-part taxon-name-part-type="species" reg="argentea">argentea</tp:taxon-name-part></tp:taxon-name></italic> from the Arouca River, Trinidad (<xref ref-type="bibr" rid="B24">Hanek et al. 1974</xref>). The main characteristic of <italic><tp:taxon-name><tp:taxon-name-part taxon-name-part-type="genus" reg="Curvianchoratus">Curvianchoratus</tp:taxon-name-part></tp:taxon-name></italic> is the haptor with a modified dorsal anchor, composed of two subunits, which is a unique shape for the genus. The absence of bars in one of the species described here, made it necessary to expand the original diagnosis of the genus to include the characteristics of the new species described below, as well as to detail some morphological characters.</p></tp:treatment-sec><ref-list><ref id="B24"><mixed-citation xmlns:xlink="http://www.w3.org/1999/xlink" xlink:type="simple"><person-group><name name-style="western"><surname>Hanek</surname><given-names>G</given-names></name><name name-style="western"><surname>Molnár</surname><given-names>K</given-names></name><name name-style="western"><surname>Fernando</surname><given-names>CH</given-names></name></person-group> (<year>1974</year>) <article-title>Three new genera of <tp:taxon-name><tp:taxon-name-part taxon-name-part-type="family">Dactylogyridae</tp:taxon-name-part></tp:taxon-name> (<tp:taxon-name><tp:taxon-name-part taxon-name-part-type="class">Monogenea</tp:taxon-name-part></tp:taxon-name>) from freshwater frishes of Trinidad.</article-title><source>The Journal of Parasitology</source><volume>60</volume>(<issue>6</issue>): <fpage>911</fpage>–<lpage>913</lpage>. <ext-link xlink:href="10.2307/3278510" ext-link-type="doi" xlink:type="simple">https://doi.org/10.2307/3278510</ext-link></mixed-citation></ref></ref-list></tp:taxon-treatment>
