# Supplementary material for: ﻿Two new species of Curvianchoratus (Monogenoidea, Dactylogyridae) parasitizing Psectrogasteramazonica (Characiformes, Curimatidae) and a new record for Curvianchoratussingularis in the Tocantins River, Maranhão, Brazil
Source: Zookeys. 2023 Jul 25;1172:101–16. doi: 10.3897/zookeys.1172.105500 (PMC10394507; doi:10.3897/zookeys.1172.105500)
Supplement: XML Treatment for Curvianchoratus psectrogasteri [file zookeys.1172.105500-treatment2.xml]

<!DOCTYPE tp:taxon-treatment
  PUBLIC "-//TaxonX//DTD Taxonomic Treatment Publishing DTD v0 20100105//EN" "tax-treatment-NSO.dtd">
<tp:taxon-treatment xmlns:tp="http://www.plazi.org/taxpub"><tp:treatment-meta><kwd-group><label>Taxon classification</label><kwd>
                  <named-content content-type="kingdom">Animalia</named-content>
                </kwd><kwd>
                  <named-content content-type="order">Dactylogyridea</named-content>
                </kwd><kwd>
                  <named-content content-type="family">Dactylogyridae</named-content>
                </kwd></kwd-group><mixed-citation publication-type="journal"><person-group><name><surname>Bezerra</surname><given-names>Carine Almeida Miranda</given-names></name><name><surname>Cohen</surname><given-names>Simone Chinicz</given-names></name><name><surname>de Meneses</surname><given-names>Yuri Costa</given-names></name><name><surname>Neres</surname><given-names>Helyab Gabriel Chaves</given-names></name><name><surname>Viana</surname><given-names>Diego Carvalho</given-names></name><name><surname>Justo</surname><given-names>Marcia Cristina Nascimento</given-names></name></person-group><article-title>﻿Two new species of <italic><tp:taxon-name><tp:taxon-name-part taxon-name-part-type="genus" reg="Curvianchoratus">Curvianchoratus</tp:taxon-name-part></tp:taxon-name></italic> (<tp:taxon-name><tp:taxon-name-part taxon-name-part-type="class">Monogenoidea</tp:taxon-name-part></tp:taxon-name>, <tp:taxon-name><tp:taxon-name-part taxon-name-part-type="family">Dactylogyridae</tp:taxon-name-part></tp:taxon-name>) parasitizing <italic><tp:taxon-name><tp:taxon-name-part taxon-name-part-type="genus" reg="Psectrogaster">Psectrogaster</tp:taxon-name-part><tp:taxon-name-part taxon-name-part-type="species" reg="amazonica">amazonica</tp:taxon-name-part></tp:taxon-name></italic> (<tp:taxon-name><tp:taxon-name-part taxon-name-part-type="order">Characiformes</tp:taxon-name-part></tp:taxon-name>, <tp:taxon-name><tp:taxon-name-part taxon-name-part-type="family">Curimatidae</tp:taxon-name-part></tp:taxon-name>) and a new record for <italic><tp:taxon-name><tp:taxon-name-part taxon-name-part-type="genus" reg="Curvianchoratus">Curvianchoratus</tp:taxon-name-part><tp:taxon-name-part taxon-name-part-type="species" reg="singularis">singularis</tp:taxon-name-part></tp:taxon-name></italic> in the Tocantins River, Maranhão, Brazil</article-title><source>Zookeys</source><day>25</day><month>07</month><year>2023</year><volume>1172</volume><fpage>101</fpage><lpage>116</lpage><pub-id pub-id-type="doi">10.3897/zookeys.1172.105500</pub-id></mixed-citation></tp:treatment-meta><tp:nomenclature><label>﻿</label><tp:taxon-name>
                <object-id xmlns:xlink="http://www.w3.org/1999/xlink" content-type="arpha" xlink:type="simple">50559FE9-0E5C-57B9-B72C-5ACB395906E2</object-id>
                <tp:taxon-name-part taxon-name-part-type="genus" reg="Curvianchoratus">Curvianchoratus</tp:taxon-name-part>
                <tp:taxon-name-part taxon-name-part-type="species" reg="psectrogasteri">psectrogasteri</tp:taxon-name-part>
                <object-id xmlns:xlink="http://www.w3.org/1999/xlink" content-type="zoobank" xlink:type="simple">https://zoobank.org/CB6BBC35-0D07-4EC8-A9E6-1BD568F8899B</object-id>
              </tp:taxon-name><tp:taxon-authority>Bezerra, Cohen, Meneses &amp; Justo</tp:taxon-authority><tp:taxon-status xmlns:xlink="http://www.w3.org/1999/xlink" xlink:type="simple">sp. nov.</tp:taxon-status><xref ref-type="fig" rid="F3">Figs 3A–H</xref><xref ref-type="fig" rid="F5">, 5A, B, E</xref></tp:nomenclature><tp:treatment-sec sec-type="Type host" id="SECID0EWJAG"><title>Type host.</title><p><italic><tp:taxon-name><tp:taxon-name-part taxon-name-part-type="genus" reg="Psectrogaster">Psectrogaster</tp:taxon-name-part><tp:taxon-name-part taxon-name-part-type="species" reg="amazonica">amazonica</tp:taxon-name-part></tp:taxon-name></italic> Eigenmann &amp; Eigenmann, 1889 (<tp:taxon-name><tp:taxon-name-part taxon-name-part-type="family">Curimatidae</tp:taxon-name-part></tp:taxon-name>).</p></tp:treatment-sec><tp:treatment-sec sec-type="type locality" id="SECID0EMKAG"><title>Type locality.</title><p>Embiral, rural zone (<named-content xmlns:xlink="http://www.w3.org/1999/xlink" content-type="dwc:verbatimCoordinates" xlink:type="simple"><named-content content-type="geo-json" specific-use="{&#34;type&#34;:&#34;Point&#34;,&#34;coordinates&#34;:[-47.563333,-5.463889]}" id="NCID0EVKAG" xlink:type="simple">5°27'50"S, 47°33'48"W</named-content></named-content>), municipality of Imperatriz, Maranhão State.</p></tp:treatment-sec><tp:treatment-sec sec-type="Infestation parameters" id="SECID0E1KAG"><title>Infestation parameters.</title><p>22.06% prevalence; 68 total number of parasites; 2.27 ± 1.75 mean intensity; 1-15 range of intensity.</p></tp:treatment-sec><tp:treatment-sec sec-type="material" id="SECID0E6KAG"><title>Deposited material.</title><p><bold><italic>Holotype</italic></bold>: <named-content xmlns:xlink="http://www.w3.org/1999/xlink" content-type="dwc:institutional_code" xlink:title="Coleção Helmintológica do Instituto Oswaldo Cruz" xlink:href="http://grbio.org/institution/helminthological-collection-oswaldo-cruz-institute-coleccion-helmintologica-del" xlink:type="simple">CHIOC</named-content> 39977a; <bold><italic>paratypes</italic></bold>: <named-content xmlns:xlink="http://www.w3.org/1999/xlink" content-type="dwc:institutional_code" xlink:title="Coleção Helmintológica do Instituto Oswaldo Cruz" xlink:href="http://grbio.org/institution/helminthological-collection-oswaldo-cruz-institute-coleccion-helmintologica-del" xlink:type="simple">CHIOC</named-content> 39977 b-d, 39978 a, b, 39979, 39980, 39981, 39982.</p></tp:treatment-sec><tp:treatment-sec sec-type="etymology" id="SECID0EXLAG"><title>Etymology.</title><p>The specific name of the species is derived from the generic name of the host.</p></tp:treatment-sec><tp:treatment-sec sec-type="description" id="SECID0E3LAG"><title>Description.</title><p>Based on 43 specimens: 21 mounted in Gomori’s trichrome and 22 mounted in Hoyer’s medium: Body elongated, 425–883 (665; <italic>N</italic> = 30) long, 135–520 (308; <italic>N</italic> = 30) wide. Tegument smooth. Cephalic region with poorly-developed cephalic lobes; five pairs of head organs; cephalic glands lateral to pharynx. Eyes 4; anterior pair smaller than posterior. Pharynx round, muscular, 32–75 (50; <italic>N</italic> = 18) long, 32–87 (50; <italic>N</italic> = 18) wide; esophagus short. Peduncle inconspicuous, followed by a small haptor compared to body size, 125–292 (225; <italic>N</italic> = 21) wide. Ventral bar absent. Ventral anchor with inconspicuous deep root and elongated superficial root, long and slightly curved shaft; straight tip, not passing from the level of the tip of the superficial root, 21–30 (24; <italic>N</italic> = 43) long, base, 10–13 (12; <italic>N</italic> = 43) wide. Dorsal anchor complex heavily modified, composed by 2 subunits: dorsal-median and dorsal. Dorsal-median subunit strongly curved, 52–87 (64; <italic>N</italic> = 34) long and base, 41–63 (49; <italic>N</italic> = 48), with the robust shaft, 63–92 (78; <italic>N</italic> = 34) long, subdivided into two pieces, one anterior, with sclerotized ridges, and one posterior, lightly sclerotized, point sickle-shaped, articulated with the dorsal subunit, 4–7 (6; <italic>N</italic> = 36) long; deep and superficial roots well developed, crested-shaped, 12–27 (16; <italic>N</italic> = 46) long and 10–20 (14; <italic>N</italic> = 37) long, respectively. Dorsal subunit large, irregular, 40–65 (48; <italic>N</italic> = 15) long well-developed deep root 19–22 (20; <italic>N</italic> = 17), superficial root absent, and median region expands to form a rounded structure, 32–57 (40; <italic>N</italic> = 23) wide. Hooks similar in shape, pairs 1 and 5 smaller than others, 11–14 (12; <italic>N</italic> = 27) long, pairs 2–4,6,7 with erected thumb, curved shaft, short point, shank with dilated bulb at distal end, 13–18 (16; <italic>N</italic> = 95). Copulatory complex comprising male copulatory organ (<abbrev xmlns:xlink="http://www.w3.org/1999/xlink" xlink:title="male copulatory organ" id="ABBRID0EGNAG" xlink:type="simple">MCO</abbrev>) and articulated accessory piece. Male copulatory organ composed by a tubular sclerotized cirrus that makes a short turn on itself near the base and spirals halfway towards the tip of the cirrus, with sclerotized base possessing delicate membrane, 47–60 (53; <italic>N</italic> = 5) in total length. Accessory piece, 25–30 (26; <italic>N</italic> = 5) long, claw-shaped, with dissimilar tip sizes, the smaller tip serves as guide to <abbrev xmlns:xlink="http://www.w3.org/1999/xlink" xlink:title="male copulatory organ" id="ABBRID0EONAG" xlink:type="simple">MCO</abbrev>, hinged by a ligament to the base of the cirrus. Testis oval, dorsal to germarium; seminal vesicle a distal enlargement of vas deferens; prostatic reservoir single, posterior to <abbrev xmlns:xlink="http://www.w3.org/1999/xlink" xlink:title="male copulatory organ" id="ABBRID0ESNAG" xlink:type="simple">MCO</abbrev>. Germarium pretesticular, 62–122 (102; <italic>N</italic> = 7). Vaginal aperture midway between ovary and copulatory complex, sinistro-ventral, with vaginal canal slightly sclerotized, followed by rounded seminal receptacle, anterior to germarium. Oviduct, ootype, uterus not observed. Vitellaria dense, extends over the entire body, except in the region of the reproductive organs and haptor. Eggs operculated, 72–87 (82; <italic>N</italic> = 3) long by 60–70 (64; <italic>N</italic> = 3) wide.</p></tp:treatment-sec><tp:treatment-sec sec-type="remarks" id="SECID0E3NAG"><title>Remarks.</title><p><italic><tp:taxon-name><tp:taxon-name-part taxon-name-part-type="genus" reg="Curvianchoratus">Curvianchoratus</tp:taxon-name-part><tp:taxon-name-part taxon-name-part-type="species" reg="psectrogasteri">psectrogasteri</tp:taxon-name-part></tp:taxon-name></italic> sp. nov. is allocated in the genus mainly by the morphology of the copulatory complex, composed by a tubular cirrus and a pincer-shaped accessory piece, connected to the base of the cirrus by a ligament and by the presence of the greatly modified dorsal anchor, composed by two subunits: dorsal-median and dorsal. The new species differs from the two known species by the absence of the ventral bar and by the morphology of the dorsal-median subunit (strongly curved, with the shank and tip visibly separated; a robust shank ornamented with a thorn at the base and crested-shaped deep and superficial roots in the new species vs. a stickle shaped end inserted in the cavity of the shaft in <italic><tp:taxon-name><tp:taxon-name-part taxon-name-part-type="genus" reg="Curvianchoratus">C.</tp:taxon-name-part><tp:taxon-name-part taxon-name-part-type="species" reg="hexacleidus">hexacleidus</tp:taxon-name-part></tp:taxon-name></italic> and <italic><tp:taxon-name><tp:taxon-name-part taxon-name-part-type="genus" reg="Curvianchoratus">C.</tp:taxon-name-part><tp:taxon-name-part taxon-name-part-type="species" reg="singularis">singularis</tp:taxon-name-part></tp:taxon-name></italic>) and by the morphology of the dorsal subunit (elongated, with a broadly circular central region in the new species vs. elongated, with deep root in <italic><tp:taxon-name><tp:taxon-name-part taxon-name-part-type="genus" reg="Curvianchoratus">C.</tp:taxon-name-part><tp:taxon-name-part taxon-name-part-type="species" reg="singularis">singularis</tp:taxon-name-part></tp:taxon-name></italic> and without in <italic><tp:taxon-name><tp:taxon-name-part taxon-name-part-type="genus" reg="Curvianchoratus">C.</tp:taxon-name-part><tp:taxon-name-part taxon-name-part-type="species" reg="hexacleidus">hexacleidus</tp:taxon-name-part></tp:taxon-name></italic>).</p><fig id="F3" position="float" orientation="portrait"><object-id xmlns:xlink="http://www.w3.org/1999/xlink" content-type="doi" xlink:type="simple">10.3897/zookeys.1172.105500.figure3</object-id><object-id xmlns:xlink="http://www.w3.org/1999/xlink" content-type="arpha" xlink:type="simple">97E51D9F-AFF5-5CFE-A3B1-6C14C6CBAD08</object-id><label>Figure 3.</label><caption><p><italic><tp:taxon-name><tp:taxon-name-part taxon-name-part-type="genus" reg="Curvianchoratus">Curvianchoratus</tp:taxon-name-part><tp:taxon-name-part taxon-name-part-type="species" reg="psectrogasteri">psectrogasteri</tp:taxon-name-part></tp:taxon-name></italic> sp. nov. from <italic><tp:taxon-name><tp:taxon-name-part taxon-name-part-type="genus" reg="Psectrogaster">Psectrogaster</tp:taxon-name-part><tp:taxon-name-part taxon-name-part-type="species" reg="amazonica">amazonica</tp:taxon-name-part></tp:taxon-name></italic> from Tocantins River <bold>A</bold> whole specimen, ventral view <bold>B</bold> copulatory complex, ventral view <bold>C</bold> vagina <bold>D</bold> egg <bold>E</bold> ventral anchor <bold>F</bold> hook <bold>G</bold> dorsal-median subunit <bold>H</bold> dorsal subunit. Scale bars: 100 μm (<bold>A</bold>); 10 μm (<bold>B, C, E, F</bold>); 30 μm (<bold>D, G, H</bold>).</p></caption><graphic xmlns:xlink="http://www.w3.org/1999/xlink" xlink:href="zookeys-1172-101_article-105500__-g003.jpg" position="float" orientation="portrait" xlink:type="simple" id="oo_883824.jpg"><uri content-type="original_file" xlink:type="simple">https://binary.pensoft.net/fig/883824</uri></graphic></fig></tp:treatment-sec><tp:treatment-sec><!--Section generated to contain objects referenced in tp:taxon-treatment.--><fig id="F5" position="float" orientation="portrait"><object-id xmlns:xlink="http://www.w3.org/1999/xlink" content-type="doi" xlink:type="simple">10.3897/zookeys.1172.105500.figure5</object-id><object-id xmlns:xlink="http://www.w3.org/1999/xlink" content-type="arpha" xlink:type="simple">2EE0C7FB-5A65-5021-8B13-F2607F6E286F</object-id><label>Figure 5.</label><caption><p>Light photomicrographs of <italic><tp:taxon-name><tp:taxon-name-part taxon-name-part-type="genus" reg="Curvianchoratus">Curvianchoratus</tp:taxon-name-part></tp:taxon-name></italic> spp. <bold>A, B, E</bold><italic><tp:taxon-name><tp:taxon-name-part taxon-name-part-type="genus" reg="Curvianchoratus">Curvianchoratus</tp:taxon-name-part><tp:taxon-name-part taxon-name-part-type="species" reg="psectrogasteri">psectrogasteri</tp:taxon-name-part></tp:taxon-name></italic> sp. nov. <bold>A</bold> total, ventral view <bold>B</bold> copulatory complex, ventral view <bold>E</bold> haptor <bold>C, D, F</bold><italic><tp:taxon-name><tp:taxon-name-part taxon-name-part-type="genus" reg="Curvianchoratus">Curvianchoratus</tp:taxon-name-part><tp:taxon-name-part taxon-name-part-type="species" reg="dominguesi">dominguesi</tp:taxon-name-part></tp:taxon-name></italic> sp. nov. <bold>C</bold> copulatory complex, ventral view <bold>D</bold> total, ventral view <bold>F</bold> haptor. Scale bars: 100 μm (<bold>A</bold>); 20 μm (<bold>B</bold>); 30 μm (<bold>C, F</bold>); 100 μm (<bold>D</bold>); 40 μm (<bold>E</bold>).</p></caption><graphic xmlns:xlink="http://www.w3.org/1999/xlink" xlink:href="zookeys-1172-101_article-105500__-g005.jpg" position="float" orientation="portrait" xlink:type="simple" id="oo_883826.jpg"><uri content-type="original_file" xlink:type="simple">https://binary.pensoft.net/fig/883826</uri></graphic></fig></tp:treatment-sec></tp:taxon-treatment>
