# Supplementary material for: ﻿Two new species of Curvianchoratus (Monogenoidea, Dactylogyridae) parasitizing Psectrogasteramazonica (Characiformes, Curimatidae) and a new record for Curvianchoratussingularis in the Tocantins River, Maranhão, Brazil
Source: Zookeys. 2023 Jul 25;1172:101–16. doi: 10.3897/zookeys.1172.105500 (PMC10394507; doi:10.3897/zookeys.1172.105500)
Supplement: XML Treatment for Curvianchoratus dominguesi [file zookeys.1172.105500-treatment3.xml]

<!DOCTYPE tp:taxon-treatment
  PUBLIC "-//TaxonX//DTD Taxonomic Treatment Publishing DTD v0 20100105//EN" "tax-treatment-NSO.dtd">
<tp:taxon-treatment xmlns:tp="http://www.plazi.org/taxpub"><tp:treatment-meta><kwd-group><label>Taxon classification</label><kwd>
                  <named-content content-type="kingdom">Animalia</named-content>
                </kwd><kwd>
                  <named-content content-type="order">Dactylogyridea</named-content>
                </kwd><kwd>
                  <named-content content-type="family">Dactylogyridae</named-content>
                </kwd></kwd-group><mixed-citation publication-type="journal"><person-group><name><surname>Bezerra</surname><given-names>Carine Almeida Miranda</given-names></name><name><surname>Cohen</surname><given-names>Simone Chinicz</given-names></name><name><surname>de Meneses</surname><given-names>Yuri Costa</given-names></name><name><surname>Neres</surname><given-names>Helyab Gabriel Chaves</given-names></name><name><surname>Viana</surname><given-names>Diego Carvalho</given-names></name><name><surname>Justo</surname><given-names>Marcia Cristina Nascimento</given-names></name></person-group><article-title>﻿Two new species of <italic><tp:taxon-name><tp:taxon-name-part taxon-name-part-type="genus" reg="Curvianchoratus">Curvianchoratus</tp:taxon-name-part></tp:taxon-name></italic> (<tp:taxon-name><tp:taxon-name-part taxon-name-part-type="class">Monogenoidea</tp:taxon-name-part></tp:taxon-name>, <tp:taxon-name><tp:taxon-name-part taxon-name-part-type="family">Dactylogyridae</tp:taxon-name-part></tp:taxon-name>) parasitizing <italic><tp:taxon-name><tp:taxon-name-part taxon-name-part-type="genus" reg="Psectrogaster">Psectrogaster</tp:taxon-name-part><tp:taxon-name-part taxon-name-part-type="species" reg="amazonica">amazonica</tp:taxon-name-part></tp:taxon-name></italic> (<tp:taxon-name><tp:taxon-name-part taxon-name-part-type="order">Characiformes</tp:taxon-name-part></tp:taxon-name>, <tp:taxon-name><tp:taxon-name-part taxon-name-part-type="family">Curimatidae</tp:taxon-name-part></tp:taxon-name>) and a new record for <italic><tp:taxon-name><tp:taxon-name-part taxon-name-part-type="genus" reg="Curvianchoratus">Curvianchoratus</tp:taxon-name-part><tp:taxon-name-part taxon-name-part-type="species" reg="singularis">singularis</tp:taxon-name-part></tp:taxon-name></italic> in the Tocantins River, Maranhão, Brazil</article-title><source>Zookeys</source><day>25</day><month>07</month><year>2023</year><volume>1172</volume><fpage>101</fpage><lpage>116</lpage><pub-id pub-id-type="doi">10.3897/zookeys.1172.105500</pub-id></mixed-citation></tp:treatment-meta><tp:nomenclature><label>﻿</label><tp:taxon-name>
                <object-id xmlns:xlink="http://www.w3.org/1999/xlink" content-type="arpha" xlink:type="simple">6368EAFF-AC5F-5977-9237-104B5312259F</object-id>
                <tp:taxon-name-part taxon-name-part-type="genus" reg="Curvianchoratus">Curvianchoratus</tp:taxon-name-part>
                <tp:taxon-name-part taxon-name-part-type="species" reg="dominguesi">dominguesi</tp:taxon-name-part>
                <object-id xmlns:xlink="http://www.w3.org/1999/xlink" content-type="zoobank" xlink:type="simple">https://zoobank.org/E6B46BAD-9990-4E75-8781-D4DB18DE70D0</object-id>
              </tp:taxon-name><tp:taxon-authority>Bezerra, Cohen, Meneses &amp; Justo</tp:taxon-authority><tp:taxon-status xmlns:xlink="http://www.w3.org/1999/xlink" xlink:type="simple">sp. nov.</tp:taxon-status><xref ref-type="fig" rid="F4">Figs 4A–G</xref><xref ref-type="fig" rid="F5">, 5C, D, F</xref></tp:nomenclature><tp:treatment-sec sec-type="Type host" id="SECID0EETAG"><title>Type host.</title><p><italic><tp:taxon-name><tp:taxon-name-part taxon-name-part-type="genus" reg="Psectrogaster">Psectrogaster</tp:taxon-name-part><tp:taxon-name-part taxon-name-part-type="species" reg="amazonica">amazonica</tp:taxon-name-part></tp:taxon-name></italic> Eigenmann &amp; Eigenmann, 1889 (<tp:taxon-name><tp:taxon-name-part taxon-name-part-type="family">Curimatidae</tp:taxon-name-part></tp:taxon-name>).</p></tp:treatment-sec><tp:treatment-sec sec-type="type locality" id="SECID0E1TAG"><title>Type locality.</title><p>Embiral, rural zone (<named-content xmlns:xlink="http://www.w3.org/1999/xlink" content-type="dwc:verbatimCoordinates" xlink:type="simple"><named-content content-type="geo-json" specific-use="{&#34;type&#34;:&#34;Point&#34;,&#34;coordinates&#34;:[-47.563333,-5.463889]}" id="NCID0EDUAG" xlink:type="simple">5°27'50"S, 47°33'48"W</named-content></named-content>), municipality of Imperatriz, Maranhão State.</p></tp:treatment-sec><tp:treatment-sec sec-type="Infestation parameters" id="SECID0EIUAG"><title>Infestation parameters.</title><p>5.15% prevalence; 8 total number of parasites; 1.14 ± 0.26 mean intensity; 1–2 range of intensity.</p></tp:treatment-sec><tp:treatment-sec sec-type="material" id="SECID0ENUAG"><title>Deposited material.</title><p><bold><italic>Holotype</italic></bold>: <named-content xmlns:xlink="http://www.w3.org/1999/xlink" content-type="dwc:institutional_code" xlink:title="Coleção Helmintológica do Instituto Oswaldo Cruz" xlink:href="http://grbio.org/institution/helminthological-collection-oswaldo-cruz-institute-coleccion-helmintologica-del" xlink:type="simple">CHIOC</named-content> 39984; <bold><italic>paratypes</italic></bold>: <named-content xmlns:xlink="http://www.w3.org/1999/xlink" content-type="dwc:institutional_code" xlink:title="Coleção Helmintológica do Instituto Oswaldo Cruz" xlink:href="http://grbio.org/institution/helminthological-collection-oswaldo-cruz-institute-coleccion-helmintologica-del" xlink:type="simple">CHIOC</named-content> 39985, 39986, 39987, 39988, 39989.</p></tp:treatment-sec><tp:treatment-sec sec-type="etymology" id="SECID0EFVAG"><title>Etymology.</title><p>The specific name is in honor of Dr Marcus Vinicius Domingues for his contributions to the knowledge of neotropical monogenoidean fauna.</p></tp:treatment-sec><tp:treatment-sec sec-type="description" id="SECID0EKVAG"><title>Description.</title><p>Based on 7 specimens: 1 mounted in Gomori’s trichrome and 6 mounted in Hoyer’s medium: Body short, broad, 460–750 (575; <italic>N</italic> = 6) long, 225–500 (362; <italic>N</italic> = 6) wide. Tegument smooth. Cephalic region with 3 pairs of lateral lobes (two lateral and one terminal); five pairs of head organs; cephalic glands lateral to pharynx. Eyespots absent. Pharynx muscular, 50–63 (55; <italic>N</italic> = 3) long, 48–69 (58; <italic>N</italic> = 3) wide, esophagus short. Haptor small, compared to body size length, 400 (<italic>N</italic> = 2) wide. Ventral bar short and robust, anvil-shaped, with slightly jagged edges, 50–58 (52; <italic>N</italic> = 4) long. Ventral anchor with inconspicuous roots, shaft with two subunits, 25–32 (30; <italic>N</italic> = 5) long, with a short base, 11–17 (14; <italic>N</italic> = 5). Dorsal anchor complex heavily modified composed by 2 subunits: dorsal-median and dorsal. Dorsal-median subunit robust curved and heavily sclerotized, 50–66 (58; <italic>N</italic> = 13) long, shaft, 41–47 (44; <italic>N</italic> = 14); point as a robust hooked thorn, 6–10 (8; <italic>N</italic> = 14); superficial root, 5–8 (7; <italic>N</italic> = 3) and deep root, 13–17 (15; <italic>N</italic> = 6), well developed with borders very close to each other; point, 6–10 (8; <italic>N</italic> = 14). Dorsal subunit elongated, 65–100 (77; <italic>N</italic> = 9) long and 18–23 (19; <italic>N</italic> = 9) wide, 30% larger than the dorsal-median subunit, posterior portion fan-shaped. Hooks similar in shape, with erected thumb, curved shaft, and dilated bulb in the end, pair 1 smaller than the others, 11–12 (11; <italic>N</italic> = 4) long; pairs 2–7, 14–17 (16; <italic>N</italic> = 37). Copulatory complex comprising male copulatory organ and articulated accessory piece. <abbrev xmlns:xlink="http://www.w3.org/1999/xlink" xlink:title="male copulatory organ" id="ABBRID0EUWAG" xlink:type="simple">MCO</abbrev> tubular, sclerotized, makes a short coil on itself, near the cirrus base, 55–75 (69; <italic>N</italic> = 4) in total length. Accessory piece claw-shaped, bifurcated, with different tip sizes; the smaller serves as a guide for the <abbrev xmlns:xlink="http://www.w3.org/1999/xlink" xlink:title="male copulatory organ" id="ABBRID0E1WAG" xlink:type="simple">MCO</abbrev>, 42–70 (56; <italic>N</italic> = 5) long. Testis oval dorsal to the germarium; seminal vesicle formed by a distal enlargement of the vas deferens; prostatic reservoir single, in form of half-moon. Germarium pretesticular; seminal receptacle anterior to germarium; vaginal opening sinistro-ventral; vaginal canal wall sclerotized; oviduct, ootype, uterus, and eggs not observed. Vitellaria dense extends over the entire body, except in the region of the reproductive organs and haptor.</p><fig id="F4" position="float" orientation="portrait"><object-id xmlns:xlink="http://www.w3.org/1999/xlink" content-type="doi" xlink:type="simple">10.3897/zookeys.1172.105500.figure4</object-id><object-id xmlns:xlink="http://www.w3.org/1999/xlink" content-type="arpha" xlink:type="simple">8F9FB89D-F261-580D-A558-55D18E25D022</object-id><label>Figure 4.</label><caption><p><italic><tp:taxon-name><tp:taxon-name-part taxon-name-part-type="genus" reg="Curvianchoratus">Curvianchoratus</tp:taxon-name-part><tp:taxon-name-part taxon-name-part-type="species" reg="dominguesi">dominguesi</tp:taxon-name-part></tp:taxon-name></italic> n. sp from <italic><tp:taxon-name><tp:taxon-name-part taxon-name-part-type="genus" reg="Psectrogaster">Psectrogaster</tp:taxon-name-part><tp:taxon-name-part taxon-name-part-type="species" reg="amazonica">amazonica</tp:taxon-name-part></tp:taxon-name></italic> from Tocantins River <bold>A</bold> whole specimen, ventral view <bold>B</bold> copulatory complex, ventral view <bold>C</bold> ventral bar <bold>D</bold> hook <bold>E</bold> ventral anchor <bold>F</bold> dorsal-median subunit <bold>G</bold> dorsal subunit. Scale bars: 100 μm (<bold>A</bold>); 30 μm (<bold>B, F, G</bold>); 10 μm (<bold>C</bold>–<bold>E</bold>).</p></caption><graphic xmlns:xlink="http://www.w3.org/1999/xlink" xlink:href="zookeys-1172-101_article-105500__-g004.jpg" position="float" orientation="portrait" xlink:type="simple" id="oo_883825.jpg"><uri content-type="original_file" xlink:type="simple">https://binary.pensoft.net/fig/883825</uri></graphic></fig></tp:treatment-sec><tp:treatment-sec sec-type="remarks" id="SECID0EZYAG"><title>Remarks.</title><p><italic><tp:taxon-name><tp:taxon-name-part taxon-name-part-type="genus" reg="Curvianchoratus">Curvianchoratus</tp:taxon-name-part><tp:taxon-name-part taxon-name-part-type="species" reg="dominguesi">dominguesi</tp:taxon-name-part></tp:taxon-name></italic> sp. nov. is similar to the other species of the genus mainly by the morphology of the dorsal anchor, the copulatory complex, which is composed by a long cirrus and a pincer-shaped accessory piece, connected to the base of the cirrus. The new species is similar to <italic><tp:taxon-name><tp:taxon-name-part taxon-name-part-type="genus" reg="Curvianchoratus">C.</tp:taxon-name-part><tp:taxon-name-part taxon-name-part-type="species" reg="singularis">singularis</tp:taxon-name-part></tp:taxon-name></italic> and <italic><tp:taxon-name><tp:taxon-name-part taxon-name-part-type="genus" reg="Curvianchoratus">C.</tp:taxon-name-part><tp:taxon-name-part taxon-name-part-type="species" reg="hexacleidus">hexacleidus</tp:taxon-name-part></tp:taxon-name></italic> by the presence of the ventral bar. The new species differs from all congeneric species by the shape of the ventral anchor (formed by a shaft with two subunits in the new species vs. well-developed roots in <italic><tp:taxon-name><tp:taxon-name-part taxon-name-part-type="genus" reg="Curvianchoratus">C.</tp:taxon-name-part><tp:taxon-name-part taxon-name-part-type="species" reg="hexacleidus">hexacleidus</tp:taxon-name-part></tp:taxon-name></italic> and moderately developed deep root and well-developed superficial root in <italic><tp:taxon-name><tp:taxon-name-part taxon-name-part-type="genus" reg="Curvianchoratus">C.</tp:taxon-name-part><tp:taxon-name-part taxon-name-part-type="species" reg="singularis">singularis</tp:taxon-name-part></tp:taxon-name></italic> and <italic><tp:taxon-name><tp:taxon-name-part taxon-name-part-type="genus" reg="Curvianchoratus">C.</tp:taxon-name-part><tp:taxon-name-part taxon-name-part-type="species" reg="psectrogasteri">psectrogasteri</tp:taxon-name-part></tp:taxon-name></italic> sp. nov.), the morphology of the ventral bar (short and robust, anvil-shaped ventral bar in <italic><tp:taxon-name><tp:taxon-name-part taxon-name-part-type="genus" reg="Curvianchoratus">C.</tp:taxon-name-part><tp:taxon-name-part taxon-name-part-type="species" reg="dominguesi">dominguesi</tp:taxon-name-part></tp:taxon-name></italic> sp. nov. vs. serpentine-shaped in <italic><tp:taxon-name><tp:taxon-name-part taxon-name-part-type="genus" reg="Curvianchoratus">C.</tp:taxon-name-part><tp:taxon-name-part taxon-name-part-type="species" reg="hexacleidus">hexacleidus</tp:taxon-name-part></tp:taxon-name></italic>, M-shaped in <italic><tp:taxon-name><tp:taxon-name-part taxon-name-part-type="genus" reg="Curvianchoratus">C.</tp:taxon-name-part><tp:taxon-name-part taxon-name-part-type="species" reg="singularis">singularis</tp:taxon-name-part></tp:taxon-name></italic> and absent in <italic><tp:taxon-name><tp:taxon-name-part taxon-name-part-type="genus" reg="Curvianchoratus">C.</tp:taxon-name-part><tp:taxon-name-part taxon-name-part-type="species" reg="psectrogasteri">psectrogasteri</tp:taxon-name-part></tp:taxon-name></italic> sp. nov.) and by the ratio of the subunits of the dorsal anchor (dorsal subunit is 30% larger than the dorsal-median subunit in <italic><tp:taxon-name><tp:taxon-name-part taxon-name-part-type="genus" reg="Curvianchoratus">C.</tp:taxon-name-part><tp:taxon-name-part taxon-name-part-type="species" reg="dominguesi">dominguesi</tp:taxon-name-part></tp:taxon-name></italic> sp. nov. vs. the approximately same size of the subunits in the other three species of the genus).</p><fig id="F5" position="float" orientation="portrait"><object-id xmlns:xlink="http://www.w3.org/1999/xlink" content-type="doi" xlink:type="simple">10.3897/zookeys.1172.105500.figure5</object-id><object-id xmlns:xlink="http://www.w3.org/1999/xlink" content-type="arpha" xlink:type="simple">2EE0C7FB-5A65-5021-8B13-F2607F6E286F</object-id><label>Figure 5.</label><caption><p>Light photomicrographs of <italic><tp:taxon-name><tp:taxon-name-part taxon-name-part-type="genus" reg="Curvianchoratus">Curvianchoratus</tp:taxon-name-part></tp:taxon-name></italic> spp. <bold>A, B, E</bold><italic><tp:taxon-name><tp:taxon-name-part taxon-name-part-type="genus" reg="Curvianchoratus">Curvianchoratus</tp:taxon-name-part><tp:taxon-name-part taxon-name-part-type="species" reg="psectrogasteri">psectrogasteri</tp:taxon-name-part></tp:taxon-name></italic> sp. nov. <bold>A</bold> total, ventral view <bold>B</bold> copulatory complex, ventral view <bold>E</bold> haptor <bold>C, D, F</bold><italic><tp:taxon-name><tp:taxon-name-part taxon-name-part-type="genus" reg="Curvianchoratus">Curvianchoratus</tp:taxon-name-part><tp:taxon-name-part taxon-name-part-type="species" reg="dominguesi">dominguesi</tp:taxon-name-part></tp:taxon-name></italic> sp. nov. <bold>C</bold> copulatory complex, ventral view <bold>D</bold> total, ventral view <bold>F</bold> haptor. Scale bars: 100 μm (<bold>A</bold>); 20 μm (<bold>B</bold>); 30 μm (<bold>C, F</bold>); 100 μm (<bold>D</bold>); 40 μm (<bold>E</bold>).</p></caption><graphic xmlns:xlink="http://www.w3.org/1999/xlink" xlink:href="zookeys-1172-101_article-105500__-g005.jpg" position="float" orientation="portrait" xlink:type="simple" id="oo_883826.jpg"><uri content-type="original_file" xlink:type="simple">https://binary.pensoft.net/fig/883826</uri></graphic></fig></tp:treatment-sec></tp:taxon-treatment>
