# Supplementary material for: ﻿Two new species of Curvianchoratus (Monogenoidea, Dactylogyridae) parasitizing Psectrogasteramazonica (Characiformes, Curimatidae) and a new record for Curvianchoratussingularis in the Tocantins River, Maranhão, Brazil
Source: Zookeys. 2023 Jul 25;1172:101–16. doi: 10.3897/zookeys.1172.105500 (PMC10394507; doi:10.3897/zookeys.1172.105500)
Supplement: XML Treatment for Curvianchoratus singularis [file zookeys.1172.105500-treatment4.xml]

<!DOCTYPE tp:taxon-treatment
  PUBLIC "-//TaxonX//DTD Taxonomic Treatment Publishing DTD v0 20100105//EN" "tax-treatment-NSO.dtd">
<tp:taxon-treatment xmlns:tp="http://www.plazi.org/taxpub"><tp:treatment-meta><kwd-group><label>Taxon classification</label><kwd>
                  <named-content content-type="kingdom">Animalia</named-content>
                </kwd><kwd>
                  <named-content content-type="order">Dactylogyridea</named-content>
                </kwd><kwd>
                  <named-content content-type="family">Dactylogyridae</named-content>
                </kwd></kwd-group><mixed-citation publication-type="journal"><person-group><name><surname>Bezerra</surname><given-names>Carine Almeida Miranda</given-names></name><name><surname>Cohen</surname><given-names>Simone Chinicz</given-names></name><name><surname>de Meneses</surname><given-names>Yuri Costa</given-names></name><name><surname>Neres</surname><given-names>Helyab Gabriel Chaves</given-names></name><name><surname>Viana</surname><given-names>Diego Carvalho</given-names></name><name><surname>Justo</surname><given-names>Marcia Cristina Nascimento</given-names></name></person-group><article-title>﻿Two new species of <italic><tp:taxon-name><tp:taxon-name-part taxon-name-part-type="genus" reg="Curvianchoratus">Curvianchoratus</tp:taxon-name-part></tp:taxon-name></italic> (<tp:taxon-name><tp:taxon-name-part taxon-name-part-type="class">Monogenoidea</tp:taxon-name-part></tp:taxon-name>, <tp:taxon-name><tp:taxon-name-part taxon-name-part-type="family">Dactylogyridae</tp:taxon-name-part></tp:taxon-name>) parasitizing <italic><tp:taxon-name><tp:taxon-name-part taxon-name-part-type="genus" reg="Psectrogaster">Psectrogaster</tp:taxon-name-part><tp:taxon-name-part taxon-name-part-type="species" reg="amazonica">amazonica</tp:taxon-name-part></tp:taxon-name></italic> (<tp:taxon-name><tp:taxon-name-part taxon-name-part-type="order">Characiformes</tp:taxon-name-part></tp:taxon-name>, <tp:taxon-name><tp:taxon-name-part taxon-name-part-type="family">Curimatidae</tp:taxon-name-part></tp:taxon-name>) and a new record for <italic><tp:taxon-name><tp:taxon-name-part taxon-name-part-type="genus" reg="Curvianchoratus">Curvianchoratus</tp:taxon-name-part><tp:taxon-name-part taxon-name-part-type="species" reg="singularis">singularis</tp:taxon-name-part></tp:taxon-name></italic> in the Tocantins River, Maranhão, Brazil</article-title><source>Zookeys</source><day>25</day><month>07</month><year>2023</year><volume>1172</volume><fpage>101</fpage><lpage>116</lpage><pub-id pub-id-type="doi">10.3897/zookeys.1172.105500</pub-id></mixed-citation></tp:treatment-meta><tp:nomenclature><label>﻿</label><tp:taxon-name>
                <object-id xmlns:xlink="http://www.w3.org/1999/xlink" content-type="arpha" xlink:type="simple">1AF13E3C-3293-528E-92F1-083354A759F6</object-id>
                <tp:taxon-name-part taxon-name-part-type="genus" reg="Curvianchoratus">Curvianchoratus</tp:taxon-name-part>
                <tp:taxon-name-part taxon-name-part-type="species" reg="singularis">singularis</tp:taxon-name-part>
              </tp:taxon-name><tp:taxon-authority>(Suriano, 1980) Suriano, 1986</tp:taxon-authority><tp:nomenclature-citation-list><tp:nomenclature-citation><tp:taxon-name>
                    <tp:taxon-name-part taxon-name-part-type="genus" reg="Notodiplocerus">Notodiplocerus</tp:taxon-name-part>
                    <tp:taxon-name-part taxon-name-part-type="species" reg="singularis">singularis</tp:taxon-name-part>
                  </tp:taxon-name><comment>Suriano, 1980. Syn.</comment></tp:nomenclature-citation></tp:nomenclature-citation-list></tp:nomenclature><tp:treatment-sec sec-type="host" id="SECID0ENABG"><title>Host.</title><p><italic><tp:taxon-name><tp:taxon-name-part taxon-name-part-type="genus" reg="Psectrogaster">Psectrogaster</tp:taxon-name-part><tp:taxon-name-part taxon-name-part-type="species" reg="amazonica">amazonica</tp:taxon-name-part></tp:taxon-name></italic> Eigenmann &amp; Eigenmann, 1889 (<tp:taxon-name><tp:taxon-name-part taxon-name-part-type="family">Curimatidae</tp:taxon-name-part></tp:taxon-name>)</p></tp:treatment-sec><tp:treatment-sec sec-type="Site of infection" id="SECID0EDBBG"><title>Site of infection.</title><p>Gill.</p></tp:treatment-sec><tp:treatment-sec sec-type="Locality" id="SECID0EIBBG"><title>Locality.</title><p>Embiral, rural zone (<named-content xmlns:xlink="http://www.w3.org/1999/xlink" content-type="dwc:verbatimCoordinates" xlink:type="simple"><named-content content-type="geo-json" specific-use="{&#34;type&#34;:&#34;Point&#34;,&#34;coordinates&#34;:[-47.563333,-5.463889]}" id="NCID0ERBBG" xlink:type="simple">5°27'50"S, 47°33'48"W</named-content></named-content>), municipality of Imperatriz, Maranhão State.</p></tp:treatment-sec><tp:treatment-sec sec-type="Infestation parameters" id="SECID0EWBBG"><title>Infestation parameters.</title><p>29.37% prevalence; 104 total number of parasites; 2,81 (±6,3) mean intensity; 1–38 range of intensity.</p></tp:treatment-sec><tp:treatment-sec sec-type="Type host and locality" id="SECID0E2BBG"><title>Type host and locality.</title><p><italic><tp:taxon-name><tp:taxon-name-part taxon-name-part-type="genus" reg="Cyphocharax">Cyphocharax</tp:taxon-name-part><tp:taxon-name-part taxon-name-part-type="species" reg="gilbert">gilbert</tp:taxon-name-part></tp:taxon-name></italic> (syn. <italic><tp:taxon-name><tp:taxon-name-part taxon-name-part-type="genus" reg="Pseudocurimata">Pseudocurimata</tp:taxon-name-part><tp:taxon-name-part taxon-name-part-type="species" reg="gilbert">gilbert</tp:taxon-name-part></tp:taxon-name></italic>) from Chascomus Lagoon, Buenos Aires Province, Argentina (<xref ref-type="bibr" rid="B40">Suriano 1980</xref>).</p></tp:treatment-sec><tp:treatment-sec sec-type="Other records" id="SECID0E2CBG"><title>Other records.</title><p><italic><tp:taxon-name><tp:taxon-name-part taxon-name-part-type="genus" reg="Cyphocharax">Cyphocharax</tp:taxon-name-part><tp:taxon-name-part taxon-name-part-type="species" reg="voga">voga</tp:taxon-name-part></tp:taxon-name></italic> from Chascomus Lagoon, Buenos Aires Province, Argentina (<xref ref-type="bibr" rid="B38">Rossin and Timi 2016</xref>), <italic><tp:taxon-name><tp:taxon-name-part taxon-name-part-type="genus" reg="Cyphocharax">Cyphocharax</tp:taxon-name-part><tp:taxon-name-part taxon-name-part-type="species" reg="modestus">modestus</tp:taxon-name-part></tp:taxon-name></italic>, <italic><tp:taxon-name><tp:taxon-name-part taxon-name-part-type="genus" reg="Cyphocharax">Cyphocharax</tp:taxon-name-part><tp:taxon-name-part taxon-name-part-type="species" reg="nagelii">nagelii</tp:taxon-name-part></tp:taxon-name></italic> and <italic><tp:taxon-name><tp:taxon-name-part taxon-name-part-type="genus" reg="Steindachnerina">Steindachnerina</tp:taxon-name-part><tp:taxon-name-part taxon-name-part-type="species" reg="insculpta">insculpta</tp:taxon-name-part></tp:taxon-name></italic> from Batalha and Peixe Rivers, São Paulo State, Brazil (<xref ref-type="bibr" rid="B47">Vieira et al. 2013</xref>; <xref ref-type="bibr" rid="B18">Dias et al. 2017</xref>).</p></tp:treatment-sec><tp:treatment-sec sec-type="Specimens deposited" id="SECID0EZEBG"><title>Specimens deposited.</title><p>Voucher <named-content xmlns:xlink="http://www.w3.org/1999/xlink" content-type="dwc:institutional_code" xlink:title="Coleção Helmintológica do Instituto Oswaldo Cruz" xlink:href="http://grbio.org/institution/helminthological-collection-oswaldo-cruz-institute-coleccion-helmintologica-del" xlink:type="simple">CHIOC</named-content> 39990, 39991, 39992.</p></tp:treatment-sec><tp:treatment-sec sec-type="remarks" id="SECID0EEFBG"><title>Remarks.</title><p><xref ref-type="bibr" rid="B40">Suriano (1980)</xref> described the species as <italic><tp:taxon-name><tp:taxon-name-part taxon-name-part-type="genus" reg="Notodiplocerus">Notodiplocerus</tp:taxon-name-part><tp:taxon-name-part taxon-name-part-type="species" reg="singularis">singularis</tp:taxon-name-part></tp:taxon-name></italic> and the original drawings are simplified lacking important details of the morphology of these unique anchors that characterize the genus. In the description provided by <xref ref-type="bibr" rid="B38">Rossin and Timi (2016)</xref>, the morphology of the dorsal anchor complex and copulatory complex was described in detail and illustrated by means of drawings and photographs. The morphology of the present material is in agreement with the material studied by <xref ref-type="bibr" rid="B38">Rossin and Timi (2016)</xref>.</p></tp:treatment-sec><ref-list><ref id="B40"><mixed-citation xmlns:xlink="http://www.w3.org/1999/xlink" xlink:type="simple"><person-group><name name-style="western"><surname>Suriano</surname><given-names>DM</given-names></name></person-group> (<year>1980</year>) <article-title><italic><tp:taxon-name><tp:taxon-name-part taxon-name-part-type="genus">Notodiplocerus</tp:taxon-name-part><tp:taxon-name-part taxon-name-part-type="species">singularis</tp:taxon-name-part></tp:taxon-name></italic> gen. et sp. nov. (<tp:taxon-name><tp:taxon-name-part taxon-name-part-type="class">Monogenea</tp:taxon-name-part></tp:taxon-name><tp:taxon-name><tp:taxon-name-part taxon-name-part-type="subfamily">Ancyrocephalinae</tp:taxon-name-part></tp:taxon-name>) parasita de las branquias de <italic><tp:taxon-name><tp:taxon-name-part taxon-name-part-type="genus">Pseudocurimata</tp:taxon-name-part><tp:taxon-name-part taxon-name-part-type="species">gilbert</tp:taxon-name-part></tp:taxon-name></italic> (<tp:taxon-name><tp:taxon-name-part taxon-name-part-type="class">Pisces</tp:taxon-name-part></tp:taxon-name><tp:taxon-name><tp:taxon-name-part taxon-name-part-type="family">Tetragonopteridae</tp:taxon-name-part></tp:taxon-name>) de la laguna de Chascomus, República Argentina.</article-title><source>Neotrópica</source><volume>26</volume>: <fpage>131</fpage>–<lpage>142</lpage>.</mixed-citation></ref><ref id="B38"><mixed-citation xmlns:xlink="http://www.w3.org/1999/xlink" xlink:type="simple"><person-group><name name-style="western"><surname>Rossin</surname><given-names>MA</given-names></name><name name-style="western"><surname>Timi</surname><given-names>JT</given-names></name></person-group> (<year>2016</year>) <article-title>Dactylogyrid monogeneans parasitising <italic><tp:taxon-name><tp:taxon-name-part taxon-name-part-type="genus">Cyphocharax</tp:taxon-name-part><tp:taxon-name-part taxon-name-part-type="species">voga</tp:taxon-name-part></tp:taxon-name></italic> (Hensel) (<tp:taxon-name><tp:taxon-name-part taxon-name-part-type="subclass">Teleostei</tp:taxon-name-part></tp:taxon-name>: <tp:taxon-name><tp:taxon-name-part taxon-name-part-type="family">Curimatidae</tp:taxon-name-part></tp:taxon-name>) from the Pampas region, Argentina: new and previously described species.</article-title><source>Systematic Parasitology</source><volume>93</volume>(<issue>7</issue>): <fpage>701</fpage>–<lpage>714</lpage>. <ext-link xlink:href="10.1007/s11230-016-9654-8" ext-link-type="doi" xlink:type="simple">https://doi.org/10.1007/s11230-016-9654-8</ext-link></mixed-citation></ref><ref id="B47"><mixed-citation xmlns:xlink="http://www.w3.org/1999/xlink" xlink:type="simple"><person-group><name name-style="western"><surname>Vieira</surname><given-names>DH</given-names></name><name name-style="western"><surname>Caramello</surname><given-names>LE</given-names></name><name name-style="western"><surname>Abdallah</surname><given-names>VD</given-names></name><name name-style="western"><surname>Silva</surname><given-names>RJ</given-names></name><name name-style="western"><surname>Azevedo</surname><given-names>RK</given-names></name></person-group> (<year>2013</year>) <article-title>Community ecology of metazoan parasites of the sairú <italic><tp:taxon-name><tp:taxon-name-part taxon-name-part-type="genus">Cyphocharax</tp:taxon-name-part><tp:taxon-name-part taxon-name-part-type="species">nagelii</tp:taxon-name-part></tp:taxon-name></italic> from the Peixe River.</article-title><source>Revista Brasileira de Parasitologia Veterinária</source><volume>22</volume>(<issue>4</issue>): <fpage>611</fpage>–<lpage>615</lpage>. <ext-link xlink:href="10.1590/S1984-29612013000400027" ext-link-type="doi" xlink:type="simple">https://doi.org/10.1590/S1984-29612013000400027</ext-link></mixed-citation></ref><ref id="B18"><mixed-citation xmlns:xlink="http://www.w3.org/1999/xlink" xlink:type="simple"><person-group><name name-style="western"><surname>Dias</surname><given-names>KGA</given-names></name><name name-style="western"><surname>Vieira</surname><given-names>DHMD</given-names></name><name name-style="western"><surname>Camargo</surname><given-names>AA</given-names></name><name name-style="western"><surname>Silva</surname><given-names>RJ</given-names></name><name name-style="western"><surname>Azevedo</surname><given-names>RK</given-names></name><name name-style="western"><surname>Abdallah</surname><given-names>VD</given-names></name></person-group> (<year>2017</year>) <article-title>Diversity of monogeneans from <tp:taxon-name><tp:taxon-name-part taxon-name-part-type="order">Characiformes</tp:taxon-name-part></tp:taxon-name> fishes in the Batalha River and Peixe’s River, state of Sao Paulo, Brazil.</article-title><source>Neotropical Helminthology</source><volume>11</volume>(<issue>12</issue>): <fpage>317</fpage>–<lpage>330</lpage>.</mixed-citation></ref></ref-list></tp:taxon-treatment>
